# Supplementary material for: Does the unexpected death of the manikin in a simulation maintain the participants’ perceived self-efficacy? An observational prospective study with medical students
Source: BMC Med Educ. 2017 Jul 6;17:109. doi: 10.1186/s12909-017-0944-x (PMC5501339; doi:10.1186/s12909-017-0944-x)
Supplement: Additional file 1: — Raw data, Data collected and analyzed in this study. (XLS 57 kb) [file 12909_2017_944_MOESM1_ESM.xls]

## Sheet: Apprenants
ID_Etud	Groupe_ID	SMI	FDP	FMN	ETUDE	SEXE	ROLE
1	1	plusieurs fois par an	O	O	4	F	INTERNE
2	1	plusieurs fois par an	O	O	4	M	OBSERVATEUR
3	1	plusieurs fois par an	N	N	4	F	OBSERVATEUR
4	1	plusieurs fois par mois	O	O	4	M	OBSERVATEUR
1	2	plusieurs fois par semaine	O	N	7	M	INTERNE
2	2	plusieurs fois par an	N	O	1	F	EXTERNE
3	2	plusieurs fois par an	O	O	8	M	OBSERVATEUR
4	2	plusieurs fois par mois	O	N	3	F	OBSERVATEUR
1	3	plusieurs fois par an	O	O	7	M	OBSERVATEUR
2	3	plusieurs fois par an	N	O	8	M	INTERNE
3	3	jamais	N	O	8	F	EXTERNE
4	3	plusieurs fois par an	N	N	7	F	IDE
5	3	plusieurs fois par mois	N	O		M	OBSERVATEUR
1	4	jamais	N	O	6	F	OBSERVATEUR
2	4	plusieurs fois par an	N	N	6	M	EXTERNE
3	4	plusieurs fois par an	N	N	6	F	EXTERNE
4	4	plusieurs fois par an	O	O	6	M	OBSERVATEUR
5	4	plusieurs fois par an	O	O	6	M	OBSERVATEUR
6	4	plusieurs fois par mois	O	O	6	F	OBSERVATEUR
7	4	plusieurs fois par an	N	O	6	F	OBSERVATEUR
8	4	plusieurs fois par an	N	O	6	M	OBSERVATEUR
9	4	plusieurs fois par an	N	O	6	M	OBSERVATEUR
10	4	plusieurs fois par an	O	O	6	M	INTERNE
11	4	plusieurs fois par mois	N	N	6	M	IDE
1	5	plusieurs fois par an	N	O	6	F	IDE
2	5	plusieurs fois par an	O	O	6	M	INTERNE
3	5	plusieurs fois par an	O	O	6	F	EXTERNE
4	5	plusieurs fois par an	N	O	6	F	OBSERVATEUR
5	5	plusieurs fois par an	O	O	6	F	EXTERNE
6	5	jamais	N	O	6	F	OBSERVATEUR
7	5	plusieurs fois par an	O	O	6	F	OBSERVATEUR
8	5	plusieurs fois par an	O	O	6	F	OBSERVATEUR
1	6	jamais	N	N	6	M	EXTERNE
2	6	plusieurs fois par an	N	O	6	F	INTERNE
3	6	jamais	O	N	6	F	OBSERVATEUR
4	6	plusieurs fois par an	N	O	6	M	OBSERVATEUR
5	6	plusieurs fois par an	N	O	6	F	EXTERNE
6	6	plusieurs fois par an	N	N	6	F	IDE
1	7	plusieurs fois par an	N	O	6	F	INTERNE
2	7	plusieurs fois par an	N	N	6	M	OBSERVATEUR
3	7	plusieurs fois par an	O	O	6	F	OBSERVATEUR
4	7	plusieurs fois par an	N	N	6	F	OBSERVATEUR
5	7	plusieurs fois par an	N	N	6	F	OBSERVATEUR
6	7	plusieurs fois par an	O	N	6	F	EXTERNE
7	7	jamais	N	N	6	F	IDE
8	7	jamais	N	N	6	M	EXTERNE
1	8	plusieurs fois par an	N	O	6	F	OBSERVATEUR
2	8	plusieurs fois par an	N	N	6	M	OBSERVATEUR
3	8	plusieurs fois par semaine	N	N	6	F	OBSERVATEUR
4	8	plusieurs fois par an	O	N	6	M	OBSERVATEUR
5	8	jamais	N	N	6	F	EXTERNE
6	8	jamais	N	N	6	F	IDE
7	8	plusieurs fois par an	N	N	6	F	OBSERVATEUR
8	8	plusieurs fois par an	N	O	6	M	INTERNE
9	8	plusieurs fois par an	N	O	6	F	EXTERNE
10	8	plusieurs fois par an	N	N	6	F	OBSERVATEUR

## Sheet: Likert_avant
DATE	ID_Etud	Groupe_ID	Q1	Q2	Q3	Q4	Q5	Q6	Q7	Q8
2015-04-21	1	1	2	2	5	5	4	5	6	4
2015-04-21	2	1	5	5	4	6	5	5	5	6
2015-04-21	3	1	4	3	5	4	2	6	4	4
2015-04-21	4	1	5	3	6	5	4	6	6	3
2015-05-26	1	2	4	3	6	7	4	5	6	5
2015-05-26	2	2	4	5	6	6	4	6	6	7
2015-05-26	3	2	5	2	6	8	4	4	5	5
2015-05-26	4	2	6	4	8	5	5	5	6	6
2015-05-28	1	3	3	2	4	2	3	3	5	4
2015-05-28	2	3	2	1	3	6	2	3	5	5
2015-05-28	3	3	2	2	3	6	2	5	3	3
2015-05-28	4	3	4	2	4	5	4	3	5	5
2015-05-28	5	3	3	3	4	8	3	6	5	8
2015-06-02	1	4	2	2	3	6	3	2	3	2
2015-06-02	2	4	5	4	4	6	5	6	6	5
2015-06-02	3	4	5	3	4	4	3	4	7	1
2015-06-02	4	4	3	3	3	8	4	6	7	6
2015-06-02	5	4	1	1	1	6	1	4	5	4
2015-06-02	6	4	2	1	4	6	4	2	5	4
2015-06-02	7	4	4	3	5	5	4	5	4	3
2015-06-02	8	4	3	3	2	3	3	4	4	3
2015-06-02	9	4	3	3	6	6	3	5	4	4
2015-06-02	10	4	2	2	2	7	1	5	8	2
2015-06-02	11	4	6	4	4	7	6	2	6	3
2015-06-03	1	5	5	5	6	7	4	2	7	2
2015-06-03	2	5	5	5	6	4	4	4	6	7
2015-06-03	3	5	1	2	4	6	2	1	4	2
2015-06-03	4	5	2	4	5	5	3	4	7	6
2015-06-03	5	5	2	2	3	4	2	2	5	1
2015-06-03	6	5	4	5	8	8	4	7	8	6
2015-06-03	7	5	3	2	2	2	3	2	5	3
2015-06-03	8	5	2	1	1	3	3	4	4	2
2015-06-05	1	6	2	2	6	3	4	6	6	5
2015-06-05	2	6	2	2	4	3	2	5	3	2
2015-06-05	3	6	1	2	3	4	2	3	3	3
2015-06-05	4	6	3	2	4	3	2	3	4	4
2015-06-05	5	6	3	3	7	5	4	6	7	6
2015-06-05	6	6	2	1	5	1	2	6	5	2
2015-06-08	1	7	1	1	3	3	1	2	1	1
2015-06-08	2	7	5	4	5	6	4	3	5	5
2015-06-08	3	7	4	2	4	2	2	3	3	3
2015-06-08	4	7	3	1	4	4	4	4	4	4
2015-06-08	5	7	3	2	4	6	3	5	6	4
2015-06-08	6	7	3	2	4	3	2	1	4	3
2015-06-08	7	7	4	3	6	6	3	3	4	5
2015-06-08	8	7	3	2	5	7	2	4	3	3
2015-06-09	1	8	1	1	2	4	1	3	5	2
2015-06-09	2	8	4	5	5	3	4	3	4	5
2015-06-09	3	8	2	1	3	7	3	3	3	4
2015-06-09	4	8	4	3	3	5	1	6	6	4
2015-06-09	5	8	1	1	2	7	2	6	6	4
2015-06-09	6	8	1	2	2	4	1	1	1	3
2015-06-09	7	8	1	1	2	2	1	2	3	3
2015-06-09	8	8	2	2	4	6	2	2	7	4
2015-06-09	9	8	3	5	4	6	3	5	6	6
2015-06-06	10	8	3	1	4	3	1	3	2	3

## Sheet: Likert_apres
DATE	ID_Etud	Groupe_ID	Q1	Q2	Q3	Q4	Q5	Q6	Q7	Q8
2015-04-21	1	1	4	5	7	8	5	5	7	5
2015-04-21	2	1	5	6	6	7	6	6	6	6
2015-04-21	3	1	5	4	5	6	2	2	4	4
2015-04-21	4	1	6	5	8	8	5	6	7	6
2015-05-26	1	2	5	5	7	7	5	6	6	5
2015-05-26	2	2	6	5	5	7	5	5	6	5
2015-05-26	3	2	6	4	6	8	5	6	6	5
2015-05-26	4	2	7	7	8	7	6	6	7	7
2015-05-28	1	3	5	2	6	4	5	5	5	4
2015-05-28	2	3	3	3	3	6	4	3	4	5
2015-05-28	3	3	4	3	5	6	5	5	5	5
2015-05-28	4	3	3	3	5	5	5	4	5	4
2015-05-28	5	3	5	4	7	8	4	6	5	6
2015-06-02	1	4	3	2	4	5	3	3	3	2
2015-06-02	2	4	5	5	5	5	5	6	7	5
2015-06-02	3	4	5	5	6	6	5	5	7	5
2015-06-02	4	4	5	4	4	8	5	5	6	6
2015-06-02	5	4	1	1	1	6	4	4	4	4
2015-06-02	6	4	2	2	6	7	3	3	5	5
2015-06-02	7	4	4	4	5	6	4	4	4	4
2015-06-02	8	4	4	3	3	4	4	4	5	4
2015-06-02	9	4	3	3	6	6	3	5	4	3
2015-06-02	10	4	3	4	4	7	2	6	8	2
2015-06-02	11	4	6	6	6	7	6	7	7	5
2015-06-03	1	5	5	7	8	7	4	3	4	2
2015-06-03	2	5	5	5	5	5	5	4	8	8
2015-06-03	3	5	3	3	4	6	4	3	4	4
2015-06-03	4	5	2	4	7	5	3	4	7	4
2015-06-03	5	5	2	3	5	6	2	3	6	5
2015-06-03	6	5	4	5	8	8	5	6	8	7
2015-06-03	7	5	2	3	2	2	3	3	3	3
2015-06-03	8	5	2	3	5	4	3	3	5	5
2015-06-05	1	6	6	4	7	5	5	6	6	5
2015-06-05	2	6	3	2	4	3	3	6	4	3
2015-06-05	3	6	4	4	6	7	5	5	7	5
2015-06-05	4	6	3	3	4	4	4	4	5	4
2015-06-05	5	6	5	5	8	6	6	5	7	6				§
2015-06-05	6	6	4	3	6	4	5	6	7	5
2015-06-08	1	7	1	1	2	6	1	2	4	1
2015-06-08	2	7	5	6	6	7	4	4	5	5
2015-06-08	3	7	4	2	4	4	3	5	4	3
2015-06-08	4	7	5	4	6	5	5	5	5	5
2015-06-08	5	7	3	2	5	3	4	4	5	5
2015-06-08	6	7	1	2	2	1	1	1	2	1
2015-06-08	7	7	5	5	6	6	5	6	4	6
2015-06-08	8	7	2	3	6	7	3	2	3	3
2015-06-09	1	8	1	1	3	4	2	5	4	3
2015-06-09	2	8	5	5	5	6	5	4	4	6
2015-06-09	3	8	5	3	6	4	4	6	4	4
2015-06-09	4	8	5	5	6	4	3	4	4	4
2015-06-09	5	8	4	5	7	7	5	6	6	7
2015-06-09	6	8	1	2	2	6	5	5	2	6
2015-06-09	7	8	2	2	3	4	3	3	4	3
2015-06-09	8	8	3	4	4	6	3	4	6	6
2015-06-09	9	8	5	7	7	7	4	5	7	7
2015-06-09	10	8	3	2	3	5	3	1	2	3

## Sheet: Formateur
ID_Formateur	Groupe_ID	Pre_Briefing	ID_Debriefeur	Exp_Debriefeur	Duree_Deb	Deja_Debrief
1	1	N	1	SUP_1A	38	O
2	2	O	2	SUP_1A	35	N
3	3	O	3	SUP_1A	40	N
4	4	N	4	SUP_1A	35	N
3	5	N	3	SUP_1A	30	N
3	6	N	3	SUP_1A	30	N
3	7	O	3	SUP_1A	35	N
4	8	O	4	SUP_1A	32	N
